# Supplementary material for: Selective Separation of Zr(IV) from Simulated High-Level Liquid Waste by Mesoporous Silica
Source: Nanomaterials (Basel). 2023 Dec 20;14(1):13. doi: 10.3390/nano14010013 (PMC10780328; doi:10.3390/nano14010013)
Supplement: Supplementary file 1 [file nanomaterials-14-00013-s001.zip]

Archive with 1 entries (1 files):
- nanomaterials-2751508-supplementary.pdf
